# Supplementary material for: Inverse Design of Ultrathin Metamaterial Absorber
Source: Nanomaterials (Basel). 2025 Jul 1;15(13):1024. doi: 10.3390/nano15131024 (PMC12250792; doi:10.3390/nano15131024)
Supplement: Supplementary file 1 [file nanomaterials-15-01024-s001.zip]

Archive with 1 entries (1 files):
- nanomaterials-3677983-supplementary.pdf
